# Supplementary material for: Parental Knowledge and Acceptance of Pediatric Lumbar Puncture in Northern Saudi Arabia: Implications for Clinical Practice and Education: A Cross-Sectional Study
Source: Pediatr Rep. 2025 Dec 2;17(6):129. doi: 10.3390/pediatric17060129 (PMC12735498; doi:10.3390/pediatric17060129)
Supplement: Supplementary file 1 [file pediatrrep-17-00129-s001.zip]

Archive with 2 entries (2 files):
- Supplemnetary File S1_Questionnaire in Arabic.pdf
- Supplemnetary File S2_Questionnaire in English.pdf
